# Supplementary material for: Investigating the molecular mechanisms of delirium-like neuropsychiatric disorder induced by electromagnetic pulse based on bioinformatics analysis
Source: Mol Brain. 2023 Feb 7;16:21. doi: 10.1186/s13041-023-00998-z (PMC9906835; doi:10.1186/s13041-023-00998-z)
Supplement: Supplementary file 1 — Additional file 1. Differentially expressed lncRNAs between the EMP and the sham group. [file 13041_2023_998_MOESM1_ESM.xlsx]

## Sheet: Sheet1
baseMean	log2FoldChange	lfcSE	stat	pvalue
ENSRNOG00000000184	37.4397	1.05646	0.288343	3.66391	0.000248394
ENSRNOG00000000195	4.56223	-1.41495	0.612831	-2.30888	0.0209505
ENSRNOG00000000491	6.48099	1.75399	0.708116	2.47698	0.0132498
ENSRNOG00000000640	293.128	-1.23004	0.392244	-3.13591	0.00171321
ENSRNOG00000001251	69.8375	2.54414	0.677791	3.75358	0.000174327
ENSRNOG00000001333	6.276	1.43205	0.612995	2.33616	0.0194829
ENSRNOG00000001392	35.9577	1.77152	0.542724	3.26412	0.00109804
ENSRNOG00000002011	3.16173	2.31265	0.984082	2.35006	0.0187705
ENSRNOG00000002117	13.1006	1.75683	0.623708	2.81676	0.00485115
ENSRNOG00000002149	14.1126	1.51366	0.615862	2.4578	0.0139791
ENSRNOG00000002289	7.21216	1.48334	0.504506	2.94019	0.0032801
ENSRNOG00000002501	7.71298	1.61452	0.683647	2.36163	0.0181949
ENSRNOG00000002549	62.5518	1.71196	0.726497	2.35646	0.0184499
ENSRNOG00000002918	10.6215	1.27798	0.561971	2.27411	0.0229595
ENSRNOG00000002947	30.2732	-1.02958	0.334338	-3.07948	0.00207365
ENSRNOG00000003064	7.42781	-1.12911	0.473968	-2.38225	0.0172072
ENSRNOG00000003221	7.34894	1.81467	0.634551	2.85976	0.00423959
ENSRNOG00000003476	93.5504	4.27368	0.731597	5.84157	5.17123e-09
ENSRNOG00000003681	2.64158	1.83246	0.927749	1.97517	0.0482486
ENSRNOG00000003790	9.82134	1.56024	0.48704	3.20352	0.00135761
ENSRNOG00000003880	186.257	2.24366	0.532943	4.20994	2.55438e-05
ENSRNOG00000004075	36.3621	-1.04313	0.384329	-2.71416	0.00664449
ENSRNOG00000004122	1.1882	2.73661	1.33178	2.05485	0.0398934
ENSRNOG00000004583	3.77709	2.35873	1.02501	2.30118	0.0213814
ENSRNOG00000004717	22.0846	3.02698	1.01102	2.99399	0.00275355
ENSRNOG00000004743	5.29761	-1.2302	0.546448	-2.25128	0.0243681
ENSRNOG00000004772	36.3554	-1.27327	0.370845	-3.43343	0.000595996
ENSRNOG00000005048	137.792	1.45162	0.338169	4.29257	1.76618e-05
ENSRNOG00000005911	18.7335	4.25912	1.11506	3.81962	0.000133655
ENSRNOG00000006641	11.7858	1.52902	0.689566	2.21737	0.0265979
ENSRNOG00000006753	8.71517	-1.32467	0.649812	-2.03854	0.0414962
ENSRNOG00000006845	7.58489	1.29342	0.616881	2.0967	0.0360198
ENSRNOG00000006846	39.7923	1.89447	0.785535	2.4117	0.0158785
ENSRNOG00000006850	45.7478	-1.149	0.354422	-3.24191	0.00118732
ENSRNOG00000007247	5.85156	1.61791	0.643596	2.51386	0.0119416
ENSRNOG00000007607	1277.55	-1.17745	0.322346	-3.65276	0.000259442
ENSRNOG00000007640	8.8411	1.4171	0.707133	2.00401	0.0450693
ENSRNOG00000008074	11.4242	-1.36518	0.539201	-2.53186	0.0113459
ENSRNOG00000008095	9.70458	2.48311	0.862586	2.87868	0.00399339
ENSRNOG00000008346	127.538	-1.24246	0.519703	-2.39071	0.0168159
ENSRNOG00000008544	13.5872	1.02248	0.426044	2.39994	0.0163978
ENSRNOG00000008575	2.99364	-1.89476	0.809887	-2.33954	0.0193074
ENSRNOG00000008707	5.32358	1.55871	0.6957	2.24049	0.0250592
ENSRNOG00000009043	7.54932	1.50608	0.558107	2.69854	0.00696436
ENSRNOG00000009332	14.9349	-1.01886	0.468502	-2.17473	0.0296507
ENSRNOG00000009556	12.0989	1.31533	0.430711	3.05386	0.00225918
ENSRNOG00000009577	402.631	1.29675	0.151951	8.53399	1.41379e-17
ENSRNOG00000009711	1.61973	2.50471	1.24809	2.00683	0.0447682
ENSRNOG00000009907	2.64721	4.26105	1.40107	3.04129	0.00235565
ENSRNOG00000010079	155.1	2.48496	0.674342	3.68501	0.000228696
ENSRNOG00000010128	66.6882	1.50758	0.588082	2.56356	0.0103606
ENSRNOG00000010357	71.3602	2.02436	0.973957	2.07849	0.0376644
ENSRNOG00000010804	11.9613	-2.78623	0.865201	-3.22032	0.00128047
ENSRNOG00000010929	10.1487	2.00552	0.582505	3.44293	0.000575457
ENSRNOG00000010963	4.16834	-1.22679	0.624883	-1.96323	0.0496199
ENSRNOG00000010983	8.10626	1.48072	0.524317	2.8241	0.00474137
ENSRNOG00000011006	35.0156	1.26204	0.541193	2.33196	0.0197026
ENSRNOG00000011037	13.6692	1.80008	0.53531	3.36269	0.000771867
ENSRNOG00000011120	15.4526	1.00306	0.406443	2.46791	0.0135905
ENSRNOG00000011180	37.2509	2.03792	1.00329	2.03124	0.0422305
ENSRNOG00000011182	3.74866	3.11126	0.996977	3.12069	0.00180427
ENSRNOG00000011200	48.7651	-1.00265	0.320525	-3.12816	0.00175906
ENSRNOG00000011533	30.3215	1.89848	0.956224	1.98539	0.0471011
ENSRNOG00000011548	51.8742	1.13568	0.447667	2.53689	0.0111843
ENSRNOG00000011631	71.3424	-1.21608	0.282389	-4.30642	1.65918e-05
ENSRNOG00000011642	31.8146	1.09482	0.39334	2.78339	0.00537947
ENSRNOG00000011672	4.01548	1.80506	0.786	2.29652	0.0216463
ENSRNOG00000011729	3.53931	1.89748	0.728921	2.60313	0.00923773
ENSRNOG00000011794	8.06847	-1.28426	0.504397	-2.54614	0.0108922
ENSRNOG00000011808	1.32973	-2.52448	1.27681	-1.97718	0.0480213
ENSRNOG00000011918	15.4711	1.2843	0.492427	2.60809	0.00910479
ENSRNOG00000011954	81.5023	1.04735	0.330616	3.16788	0.00153554
ENSRNOG00000012040	10.7696	1.41327	0.559608	2.52546	0.0115547
ENSRNOG00000012165	15.0611	1.19612	0.608796	1.96473	0.0494453
ENSRNOG00000012167	24.9009	3.9685	1.19262	3.32756	0.000876087
ENSRNOG00000012259	10.3975	1.43612	0.520952	2.75673	0.0058383
ENSRNOG00000012280	19.8962	1.15701	0.422833	2.73634	0.00621272
ENSRNOG00000012290	23.4498	1.13375	0.403139	2.8123	0.00491888
ENSRNOG00000012303	18.7089	1.18724	0.380483	3.12036	0.00180632
ENSRNOG00000012471	9.65567	1.50256	0.611868	2.4557	0.0140612
ENSRNOG00000012720	5.27975	2.16487	1.07428	2.01519	0.0438849
ENSRNOG00000013209	28.8307	2.85295	0.882217	3.23384	0.00122139
ENSRNOG00000013548	55.9147	-1.18941	0.463279	-2.56737	0.0102474
ENSRNOG00000013588	188.794	1.5585	0.660692	2.35889	0.0183298
ENSRNOG00000013681	416.261	-1.04025	0.359269	-2.89546	0.00378604
ENSRNOG00000013771	3.11435	-3.29934	1.04756	-3.14954	0.00163528
ENSRNOG00000013793	48.2199	-1.42939	0.384422	-3.71829	0.000200579
ENSRNOG00000013820	1.81285	-2.60172	0.980549	-2.65333	0.00797016
ENSRNOG00000014039	4.96679	-3.8213	0.95555	-3.99906	6.35954e-05
ENSRNOG00000014256	5.52174	1.19159	0.529034	2.25238	0.0242982
ENSRNOG00000014312	17.0588	-1.29178	0.491154	-2.63008	0.00853637
ENSRNOG00000015089	5.10697	-1.75313	0.659389	-2.65872	0.00784372
ENSRNOG00000015155	45.394	-1.38181	0.406198	-3.40182	0.00066938
ENSRNOG00000015248	36.7093	-1.06653	0.523872	-2.03586	0.0417642
ENSRNOG00000015259	34.5307	1.06498	0.381699	2.79011	0.00526897
ENSRNOG00000015306	179.122	1.27091	0.485824	2.61599	0.00889679
ENSRNOG00000015397	1049.68	1.19735	0.308433	3.88205	0.000103578
ENSRNOG00000015449	1.47206	-2.28221	1.11313	-2.05027	0.0403378
ENSRNOG00000015505	13.6874	-1.19092	0.46102	-2.58323	0.00978814
ENSRNOG00000015724	3.63553	1.77343	0.81956	2.16388	0.0304735
ENSRNOG00000016069	8.01457	-3.86148	0.842833	-4.58155	4.61551e-06
ENSRNOG00000016102	192.267	1.74463	0.591244	2.95078	0.00316976
ENSRNOG00000016394	9.74646	-1.12633	0.553084	-2.03646	0.0417042
ENSRNOG00000016654	121.001	1.49892	0.632	2.3717	0.0177063
ENSRNOG00000016760	6.82329	1.69477	0.598277	2.83276	0.00461482
ENSRNOG00000016793	5.18981	1.22543	0.588301	2.08299	0.0372518
ENSRNOG00000016953	15.3055	-1.28073	0.397709	-3.22027	0.00128072
ENSRNOG00000016977	1317	1.01218	0.427757	2.36624	0.0179696
ENSRNOG00000017067	2.14864	-2.05872	0.89436	-2.30189	0.0213412
ENSRNOG00000018250	14.3771	-1.39959	0.684862	-2.04361	0.0409922
ENSRNOG00000018420	19.3814	-1.55812	0.630011	-2.47317	0.0133921
ENSRNOG00000018613	9.38597	-1.29784	0.599421	-2.16515	0.030376
ENSRNOG00000018664	5.17437	-3.31785	1.01918	-3.2554	0.00113232
ENSRNOG00000018706	8.77346	1.18681	0.539619	2.19934	0.0278534
ENSRNOG00000018739	17.0652	3.26394	1.54393	2.11405	0.0345114
ENSRNOG00000018842	6.87255	1.86789	0.641527	2.91163	0.00359547
ENSRNOG00000019110	1.09179	-3.15613	1.35748	-2.325	0.0200719
ENSRNOG00000019278	7.66279	1.09525	0.558546	1.9609	0.0498906
ENSRNOG00000019445	95.3588	-1.05063	0.277271	-3.78917	0.00015115
ENSRNOG00000019680	4.13505	1.79198	0.826727	2.16756	0.0301921
ENSRNOG00000019716	32.3336	1.01557	0.482646	2.10418	0.0353625
ENSRNOG00000020035	1.00823	2.95627	1.4882	1.98647	0.0469812
ENSRNOG00000020530	1.6488	1.98056	0.995207	1.9901	0.0465801
ENSRNOG00000020563	1.75721	4.13715	1.65148	2.50512	0.0122409
ENSRNOG00000020641	16.7306	-1.2745	0.591474	-2.15478	0.0311792
ENSRNOG00000020770	385.96	-1.04447	0.258904	-4.03422	5.4784e-05
ENSRNOG00000020998	3.08383	-1.7342	0.757674	-2.28885	0.0220881
ENSRNOG00000021234	157.406	-1.05867	0.226163	-4.681	2.85481e-06
ENSRNOG00000021242	23.4836	-1.13764	0.38569	-2.94961	0.00318173
ENSRNOG00000022146	3.73079	-2.26803	0.741325	-3.05943	0.00221758
ENSRNOG00000022536	5.06996	1.58116	0.691951	2.28507	0.0223088
ENSRNOG00000022572	15.8395	-1.26432	0.544374	-2.32252	0.0202052
ENSRNOG00000022599	5.48334	1.39219	0.575864	2.41757	0.0156247
ENSRNOG00000022777	19.7702	-1.03494	0.318053	-3.25399	0.00113795
ENSRNOG00000022863	44.0904	1.00254	0.396453	2.52876	0.0114466
ENSRNOG00000023386	13.0435	-1.34115	0.621963	-2.15631	0.0310592
ENSRNOG00000023547	11.1103	-1.07116	0.49801	-2.15087	0.0314861
ENSRNOG00000023588	50.7144	-1.46015	0.338471	-4.31395	1.60365e-05
ENSRNOG00000023841	28.1493	1.51093	0.675094	2.2381	0.0252146
ENSRNOG00000023943	5.19903	-1.76328	0.754852	-2.33593	0.0194948
ENSRNOG00000024000	11.7862	-1.37596	0.505579	-2.72156	0.00649747
ENSRNOG00000024119	20.017	1.48488	0.671195	2.2123	0.0269462
ENSRNOG00000024172	22.7262	1.00295	0.439671	2.28113	0.0225405
ENSRNOG00000024330	3.25268	1.94887	0.965875	2.01773	0.0436196
ENSRNOG00000024729	10.494	2.4961	0.814179	3.06579	0.00217094
ENSRNOG00000024837	30.7538	-1.39846	0.499225	-2.80125	0.00509044
ENSRNOG00000025254	10.7879	1.44355	0.470055	3.07103	0.00213323
ENSRNOG00000025344	27.4681	-1.43648	0.427073	-3.36354	0.000769493
ENSRNOG00000025608	14.368	1.24492	0.568535	2.18969	0.0285464
ENSRNOG00000025670	221.366	-1.05472	0.220228	-4.78924	1.67411e-06
ENSRNOG00000025848	53.2529	2.86549	0.698462	4.10257	4.08591e-05
ENSRNOG00000025868	3.94147	1.47172	0.67944	2.16608	0.0303053
ENSRNOG00000026056	3.09575	1.87646	0.927573	2.02297	0.0430759
ENSRNOG00000026086	2.36687	-1.92619	0.881135	-2.18604	0.0288129
ENSRNOG00000026679	6165.41	-1.17604	0.446169	-2.63586	0.0083925
ENSRNOG00000026953	7624.52	-1.09655	0.513398	-2.13588	0.0326894
ENSRNOG00000027042	6.88278	1.62127	0.714514	2.26906	0.0232648
ENSRNOG00000027112	3.20476	3.30963	1.05243	3.14474	0.00166236
ENSRNOG00000027225	2.23234	2.86576	1.3228	2.16643	0.0302782
ENSRNOG00000027393	6.02787	1.33841	0.669354	1.99955	0.0455488
ENSRNOG00000027911	4.30802	1.88363	0.776558	2.42561	0.0152827
ENSRNOG00000027971	15.5644	1.0233	0.48589	2.10603	0.0352014
ENSRNOG00000027995	5.14946	1.6812	0.794533	2.11597	0.0343477
ENSRNOG00000028082	18.2015	-1.17673	0.429352	-2.74071	0.00613064
ENSRNOG00000028250	3.31883	1.81037	0.865118	2.09263	0.0363824
ENSRNOG00000028311	7.26437	2.85944	0.734088	3.89523	9.81041e-05
ENSRNOG00000028708	116.977	1.02223	0.466462	2.19146	0.0284186
ENSRNOG00000028899	33.8631	-1.08445	0.230772	-4.69923	2.61148e-06
ENSRNOG00000029115	5.41416	-1.58225	0.761676	-2.07732	0.0377716
ENSRNOG00000029318	18.1231	1.87077	0.606562	3.08422	0.00204085
ENSRNOG00000029423	1.58368	3.08736	1.40153	2.20284	0.0276057
ENSRNOG00000029889	5.15287	-1.64228	0.665001	-2.46959	0.0135266
ENSRNOG00000030016	134.135	-1.68353	0.439219	-3.833	0.000126587
ENSRNOG00000030107	30.5612	-1.19286	0.400209	-2.9806	0.00287684
ENSRNOG00000030644	10073.8	1.21398	0.541107	2.24351	0.0248639
ENSRNOG00000030979	1.27966	2.51733	1.28046	1.96595	0.0493043
ENSRNOG00000031053	1212.51	1.23792	0.501705	2.46742	0.013609
ENSRNOG00000031178	19.8696	1.08248	0.413187	2.61983	0.00879747
ENSRNOG00000031298	5.86607	-1.73034	0.850139	-2.03537	0.041814
ENSRNOG00000031398	67.6818	1.67382	0.309326	5.41119	6.26074e-08
ENSRNOG00000031662	216.377	2.1762	0.52413	4.15202	3.29548e-05
ENSRNOG00000031766	17525.5	1.07242	0.479151	2.23816	0.0252105
ENSRNOG00000032300	2.33084	2.19804	0.88693	2.47825	0.0132027
ENSRNOG00000032401	121.487	-2.70237	0.586586	-4.60695	4.08621e-06
ENSRNOG00000032944	30.4046	-1.19221	0.402889	-2.95915	0.00308486
ENSRNOG00000033244	16.7306	-1.2745	0.591474	-2.15478	0.0311792
ENSRNOG00000033609	69.2308	1.98503	0.577759	3.43574	0.000590943
ENSRNOG00000034139	8.92208	-1.64524	0.647024	-2.54277	0.0109976
ENSRNOG00000034228	36.9944	1.00327	0.311058	3.22533	0.00125826
ENSRNOG00000034258	13.5171	-1.13969	0.561706	-2.02897	0.042461
ENSRNOG00000036692	5.46949	1.43715	0.67698	2.12288	0.0337636
ENSRNOG00000036826	6.89286	-1.39212	0.634911	-2.19262	0.0283348
ENSRNOG00000037299	17.0159	1.05453	0.394181	2.67525	0.00746732
ENSRNOG00000037984	25.8934	-1.09036	0.409403	-2.66328	0.00773833
ENSRNOG00000038083	14.9076	-1.31178	0.47041	-2.78858	0.005294
ENSRNOG00000038784	123.257	1.07227	0.255684	4.19372	2.74421e-05
ENSRNOG00000038960	2.90728	-2.05082	0.877269	-2.33773	0.0194012
ENSRNOG00000039048	132.723	-1.26828	0.345695	-3.6688	0.000243695
ENSRNOG00000039357	39.0648	1.2608	0.408317	3.0878	0.00201643
ENSRNOG00000039680	18.8841	-1.22005	0.452114	-2.69854	0.00696443
ENSRNOG00000040120	9.28267	-1.64487	0.723332	-2.27402	0.0229651
ENSRNOG00000040122	2.04657	-2.49372	0.950753	-2.62289	0.00871879
ENSRNOG00000042496	28.0972	-1.15238	0.339764	-3.39172	0.000694563
ENSRNOG00000042788	53.2615	1.14444	0.396333	2.88756	0.00388237
ENSRNOG00000043451	289.014	1.32691	0.376821	3.52133	0.000429388
ENSRNOG00000045760	6.17549	-1.34077	0.637212	-2.10411	0.0353686
ENSRNOG00000046022	7.28803	-1.27927	0.64453	-1.98482	0.047165
ENSRNOG00000046051	25.8539	-1.09056	0.409722	-2.66171	0.00777449
ENSRNOG00000046062	13.9103	-1.11751	0.565364	-1.97661	0.0480853
ENSRNOG00000046156	6.32388	-1.64848	0.676127	-2.43813	0.0147636
ENSRNOG00000046191	6.10304	1.34871	0.606076	2.22531	0.0260603
ENSRNOG00000046326	7.50259	1.09219	0.463405	2.35688	0.0184293
ENSRNOG00000046440	4.69228	-1.22419	0.622581	-1.96631	0.049263
ENSRNOG00000046593	3.38537	-1.45327	0.733938	-1.9801	0.0476926
ENSRNOG00000046863	358.633	1.26529	0.411325	3.07613	0.00209707
ENSRNOG00000046890	12.3926	1.17207	0.438941	2.67023	0.00757999
ENSRNOG00000046971	17.5899	1.5677	0.413143	3.79458	0.000147893
ENSRNOG00000047102	24.1952	1.28187	0.559645	2.29051	0.0219917
ENSRNOG00000047786	42.0855	-1.19836	0.526417	-2.27643	0.02282
ENSRNOG00000047876	98.4276	-1.36025	0.326485	-4.16636	3.09499e-05
ENSRNOG00000048321	16.6186	-1.64645	0.442782	-3.71841	0.000200477
ENSRNOG00000048676	72.1521	1.02608	0.29955	3.42541	0.000613883
ENSRNOG00000048765	25.5193	1.05567	0.320051	3.29845	0.000972187
ENSRNOG00000048875	39.0855	1.26665	0.336561	3.76349	0.000167556
ENSRNOG00000048919	4.38585	3.12453	0.900033	3.47157	0.000517416
ENSRNOG00000049213	86.9769	1.62925	0.341947	4.76461	1.89217e-06
ENSRNOG00000049282	9.87821	-1.02014	0.490208	-2.08103	0.0374316
ENSRNOG00000049330	12.8203	-1.86	0.794271	-2.34177	0.0191924
ENSRNOG00000049553	3.94844	-2.68004	1.13165	-2.36826	0.0178721
ENSRNOG00000049605	12.7466	1.3103	0.472189	2.77495	0.00552101
ENSRNOG00000049792	47.0105	1.40403	0.511212	2.74648	0.00602381
ENSRNOG00000049942	5.37236	-1.56732	0.615652	-2.5458	0.0109029
ENSRNOG00000051244	18.937	1.10809	0.399135	2.77623	0.00549937
ENSRNOG00000051684	17.7817	1.0057	0.447809	2.24582	0.0247158
ENSRNOG00000051690	22.5149	1.12831	0.492413	2.29138	0.0219413
ENSRNOG00000051858	29.2397	-1.03327	0.490973	-2.10454	0.0353315
ENSRNOG00000052236	12.3815	1.92889	0.68074	2.83351	0.00460395
ENSRNOG00000052294	13.3336	1.14994	0.495057	2.32284	0.0201877
ENSRNOG00000052368	2.3541	-2.11426	0.791902	-2.66986	0.00758838
ENSRNOG00000052510	208.476	-1.77876	0.359468	-4.9483	7.4864e-07
ENSRNOG00000052909	29.2397	-1.03327	0.490973	-2.10454	0.0353315
ENSRNOG00000052955	7.55366	1.7088	0.494632	3.4547	0.000550915
ENSRNOG00000054561	9.64386	-1.17975	0.395432	-2.98345	0.00285014
ENSRNOG00000054569	1.35556	3.8385	1.56796	2.44808	0.0143619
ENSRNOG00000054962	36.8496	2.07385	0.767943	2.70053	0.00692299
ENSRNOG00000055770	23.1094	-1.11262	0.441465	-2.52029	0.0117259
ENSRNOG00000055829	2.17558	2.32497	1.07254	2.16771	0.0301805
ENSRNOG00000055849	14.4095	-1.03242	0.454452	-2.27179	0.023099
ENSRNOG00000055934	48.8485	-1.15187	0.445244	-2.58706	0.0096799
ENSRNOG00000055942	25.0678	-1.22307	0.516192	-2.3694	0.0178169
ENSRNOG00000056580	24.7863	2.46938	1.22084	2.02268	0.0431059
ENSRNOG00000057430	1.47902	4.08568	1.24138	3.29124	0.000997477
ENSRNOG00000057703	1122.13	1.01493	0.377083	2.69152	0.00711275
ENSRNOG00000057769	2.96898	-1.68861	0.800299	-2.10997	0.0348608
ENSRNOG00000058564	22.6252	1.09493	0.309615	3.53642	0.00040559
ENSRNOG00000058695	23.1094	-1.11262	0.441465	-2.52029	0.0117259
ENSRNOG00000059074	10.3628	1.49118	0.582391	2.56044	0.0104539
ENSRNOG00000059513	2.61453	3.35922	1.24453	2.69919	0.00695084
ENSRNOG00000059890	12.1501	-1.46815	0.507697	-2.89179	0.0038306
ENSRNOG00000059970	2.98868	1.90333	0.893687	2.12975	0.0331925
ENSRNOG00000060020	13.7851	2.52113	1.12379	2.24342	0.0248696
ENSRNOG00000060662	22.4982	2.13915	1.061	2.01617	0.0437822
ENSRNOG00000060970	9.06581	-2.25911	0.567331	-3.98199	6.83403e-05
ENSRNOG00000061026	1.82923	2.52499	1.10545	2.28413	0.022364
ENSRNOG00000061199	40.5171	1.1497	0.454906	2.52735	0.0114928
ENSRNOG00000061237	7.02032	-1.49165	0.661583	-2.25467	0.0241542
