# Supplementary material for: Investigating the molecular mechanisms of delirium-like neuropsychiatric disorder induced by electromagnetic pulse based on bioinformatics analysis
Source: Mol Brain. 2023 Feb 7;16:21. doi: 10.1186/s13041-023-00998-z (PMC9906835; doi:10.1186/s13041-023-00998-z)
Supplement: Supplementary file 2 — Additional file 2. Differentially expressed mRNAs between the EMP and the sham group. [file 13041_2023_998_MOESM2_ESM.xlsx]

## Sheet: Sheet1
baseMean	log2FoldChange	lfcSE	stat	pvalue
ENSRNOG00000042156	2.14868	4.0269	1.27762	3.15188	0.00162222
ENSRNOG00000048148	3.42713	2.61717	0.846965	3.09006	0.00200114
ENSRNOG00000051463	2.15078	-2.18145	0.934948	-2.33323	0.0196362
ENSRNOG00000051555	7.12123	1.20532	0.49271	2.4463	0.0144329
ENSRNOG00000051789	13.2368	-1.35799	0.441102	-3.07862	0.00207961
ENSRNOG00000052753	12.1895	-1.27175	0.496066	-2.56367	0.0103571
ENSRNOG00000053113	3.27152	2.00857	0.843091	2.38239	0.0172008
ENSRNOG00000053154	8.04751	-1.9607	0.50456	-3.88596	0.000101924
ENSRNOG00000053291	2.09509	3.05055	1.13191	2.69505	0.00703783
ENSRNOG00000053610	2.58305	-2.33859	0.953551	-2.45251	0.0141865
ENSRNOG00000053908	1.2572	2.90374	1.17861	2.4637	0.0137512
ENSRNOG00000053970	6.03273	2.06502	0.637363	3.23994	0.00119554
ENSRNOG00000054097	12.2756	1.2723	0.544029	2.33866	0.0193528
ENSRNOG00000054358	6.61041	1.19993	0.581024	2.0652	0.0389041
ENSRNOG00000054935	1.61399	2.50597	1.217	2.05914	0.0394809
ENSRNOG00000055137	1.49313	-2.29786	1.12548	-2.04167	0.0411848
ENSRNOG00000055681	1.95713	2.33417	1.06258	2.1967	0.0280421
ENSRNOG00000055816	3.39041	-2.04704	0.712297	-2.87385	0.00405495
ENSRNOG00000055821	3.59037	1.30304	0.655006	1.98935	0.0466622
ENSRNOG00000056293	2.59082	-4.34919	1.16335	-3.7385	0.000185119
ENSRNOG00000056561	1.04476	3.18387	1.50386	2.11714	0.0342483
ENSRNOG00000056729	5.24482	1.30305	0.568598	2.29169	0.0219238
ENSRNOG00000057834	2.96317	2.51533	1.10713	2.27193	0.0230906
ENSRNOG00000057931	3.20688	-1.53787	0.66662	-2.30697	0.0210565
ENSRNOG00000058005	9.69908	-1.55845	0.58987	-2.64202	0.00824126
ENSRNOG00000058192	2.25903	2.83764	1.00141	2.83365	0.00460192
ENSRNOG00000058341	2.50805	4.09333	1.14048	3.58914	0.000331769
ENSRNOG00000058347	11.9662	-2.33579	1.06591	-2.19135	0.0284261
ENSRNOG00000058990	4.14093	2.08555	0.784067	2.65991	0.00781617
ENSRNOG00000059421	2.63905	2.81418	1.1237	2.50439	0.0122664
ENSRNOG00000059558	11.0801	-1.12451	0.472078	-2.38204	0.0172169
ENSRNOG00000060536	5.60112	1.15644	0.545868	2.11853	0.03413
ENSRNOG00000060628	3.61991	1.4802	0.657128	2.25253	0.0242889
ENSRNOG00000061071	16.6784	-1.068	0.387624	-2.75524	0.00586492
ENSRNOG00000061399	0.737379	3.10671	1.56039	1.99099	0.0464824
ENSRNOG00000061422	2.35583	2.75723	0.924263	2.98317	0.00285278
ENSRNOG00000061538	23.0618	-1.38803	0.371686	-3.7344	0.00018816
ENSRNOG00000061888	2.77168	-1.46592	0.732369	-2.00162	0.045326
ENSRNOG00000062068	1.74176	-2.39195	1.16354	-2.05574	0.0398072
ENSRNOG00000062173	5.66243	-1.07945	0.548121	-1.96937	0.0489108
ENSRNOG00000062260	7.01433	-1.55954	0.635314	-2.45475	0.0140981
