# Supplementary material for: Investigating the molecular mechanisms of delirium-like neuropsychiatric disorder induced by electromagnetic pulse based on bioinformatics analysis
Source: Mol Brain. 2023 Feb 7;16:21. doi: 10.1186/s13041-023-00998-z (PMC9906835; doi:10.1186/s13041-023-00998-z)
Supplement: Supplementary file 3 — Additional file 3. The detailed information of the differentially expressed lncRNA-mRNA pairs. [file 13041_2023_998_MOESM3_ESM.xlsx]

## Sheet: correlation_result
	gene	lncRNA	cor	p.value
cor209	Irx4	AABR07042999.1	0.945107	1.10342e-07
cor340	Ca3	AABR07036407.1	0.902234	4.22984e-06
cor2010	Ca3	AABR07042999.1	0.923092	9.36045e-07
cor2018	Slc6a4	AABR07042999.1	0.986902	1.10064e-11
cor3322	Niban3	Ly6l	0.939119	2.13142e-07
cor2025	Tph1	AABR07042999.1	0.940872	1.77035e-07
cor441	LOC689986	AABR07049892.1	0.900041	4.85951e-06
cor2931	Ccer2	AABR07054753.1	0.925618	7.58069e-07
cor534	RGD1563222	AABR07007584.1	0.925468	7.67766e-07
cor2033	C1ql4	AABR07042999.1	0.972756	1.2424e-09
cor2038	Pax5	AABR07042999.1	0.976271	5.10418e-10
cor3639	Thbs4	AC121220.1	0.903124	3.99468e-06
cor2042	Tph2	AABR07042999.1	0.993756	9.06162e-14
cor2043	Pou4f2	AABR07042999.1	0.967289	4.02451e-09
cor3764	H3f3c	AABR07071762.1	0.960159	1.42531e-08
cor2069	Slc6a5	AABR07042999.1	0.971403	1.69691e-09
cor2272	Epx	AABR07003349.1	0.931583	4.46765e-07
cor2071	En2	AABR07042999.1	0.921667	1.05097e-06
cor4116	Radx	AABR07024955.1	0.915908	1.64317e-06
cor2078	Gchfr	AABR07042999.1	0.951562	4.97075e-08
cor2080	Spdef	AABR07042999.1	0.942009	1.56472e-07
cor2294	Il22ra2	AABR07003349.1	0.912977	2.03839e-06
cor3882	Tcam1	AABR07001389.1	0.917269	1.48288e-06
cor2297	Rln3	LOC108352818	0.98195	8.74308e-11
cor2785	Tnfsf8	AABR07007980.1	0.933028	3.90278e-07
cor3785	Tnfsf8	AABR07071762.1	0.900979	4.58123e-06
cor2090	Slc27a2	AABR07042999.1	0.902042	4.28206e-06
cor2094	Efcab5	AABR07042999.1	0.944304	1.21025e-07
cor20100	Ebf3	AABR07042999.1	0.910451	2.4397e-06
cor704	Cytip	AABR07049892.1	0.909749	2.56222e-06
cor17103	Ccdc36	AABR07062068.1	0.944018	1.25036e-07
cor35106	Mst1	AC119007.4	0.902014	4.28977e-06
cor20107	Dao	AABR07042999.1	0.946372	9.51123e-08
cor17137	AABR07039694.1	AABR07062068.1	0.937676	2.47317e-07
cor35137	AABR07039694.1	AC119007.4	0.910596	2.41494e-06
cor33150	Ddx3y	Ly6l	0.941811	1.59902e-07
cor7149	Isg20	AABR07018447.1	0.901347	4.47573e-06
cor21003	Sspo	LOC108352818	0.956613	2.45942e-08
cor20163	En1	AABR07042999.1	0.962878	9.06197e-09
cor27165	Wdr64	AABR07007980.1	0.915217	1.73e-06
cor34166	Myoz1	AABR07029862.2	0.973738	9.80916e-10
cor27169	Sucnr1	AABR07007980.1	0.90202	4.28815e-06
cor20170	Barhl1	AABR07042999.1	0.918033	1.39866e-06
cor18176	Grifin	AABR07029901.1	0.912314	2.13795e-06
cor7182	Cd3e	AABR07018447.1	0.912212	2.15362e-06
cor7183	Mcoln2	AABR07018447.1	0.943829	1.27742e-07
cor29185	Qrich2	AABR07054753.1	0.903323	3.94362e-06
cor20188	Nkx6-1	AABR07042999.1	0.949124	6.79944e-08
cor29197	AABR07002774.3	AABR07054753.1	0.903529	3.89111e-06
cor20203	Slc25a48	AABR07042999.1	0.938425	2.29046e-07
cor20210	Spp1	AABR07042999.1	0.923704	8.89985e-07
cor20221	Glra1	AABR07042999.1	0.913005	2.03415e-06
cor27224	Itgb6	AABR07007980.1	0.91414	1.873e-06
cor4319	Tcfl5	AABR07024955.1	0.905157	3.49775e-06
cor21078	Dbh	LOC108352818	0.919527	1.24564e-06
cor20245	Hepacam2	AABR07042999.1	0.952539	4.36447e-08
cor5267	Lpcat2b	AABR07007584.1	0.931196	4.63003e-07
cor27249	Lpcat2b	AABR07007980.1	0.934386	3.42737e-07
cor20256	Mab21l2	AABR07042999.1	0.94209	1.55083e-07
cor27257	Enthd1	AABR07007980.1	0.918311	1.36906e-06
cor37257	Enthd1	AABR07071762.1	0.916806	1.53592e-06
